# Supplementary material for: Effectiveness of Bubble Continuous Positive Airway Pressure (BCPAP) for Treatment of Children Aged 1–59 Months with Severe Pneumonia and Hypoxemia in Ethiopia: A Pragmatic Cluster Randomized Controlled Clinical Trial
Source: J Clin Med. 2022 Aug 23;11(17):4934. doi: 10.3390/jcm11174934 (PMC9456562; doi:10.3390/jcm11174934)
Supplement: Supplementary file 1 [file jcm-11-04934-s001.zip]

Archive with 5 entries (5 files):
- jcm-1817866-supplementary-Appendix SA1.pdf
- jcm-1817866-supplementary-Appendix SA2.pdf
- jcm-1817866-supplementary-Appendix SA3.pdf
- jcm-1817866-supplementary-Appendix SA4.pdf
- jcm-1817866-supplementary-Appendix SA5.pdf
